# Supplementary material for: Stoichiometric interactions explain spindle dynamics and scaling across 100 million years of nematode evolution
Source: eLife. 2020 Sep 23;9:e55877. doi: 10.7554/eLife.55877 (PMC7511230; doi:10.7554/eLife.55877)
Supplement: Source code 1. [file elife-55877-code1.zip]

Archive with 32 entries (28 files):
- StoichiometricModel/
- __MACOSX/._StoichiometricModel
- StoichiometricModel/.DS_Store
- __MACOSX/StoichiometricModel/._.DS_Store
- StoichiometricModel/Input/
- __MACOSX/StoichiometricModel/._Input
- StoichiometricModel/Output/
- __MACOSX/StoichiometricModel/._Output
- StoichiometricModel/Main.m
- __MACOSX/StoichiometricModel/._Main.m
- StoichiometricModel/InternalSubroutine/
- __MACOSX/StoichiometricModel/._InternalSubroutine
- StoichiometricModel/Input/.DS_Store
- __MACOSX/StoichiometricModel/Input/._.DS_Store
- StoichiometricModel/Input/FG_100_Asym.mat
- __MACOSX/StoichiometricModel/Input/._FG_100_Asym.mat
- StoichiometricModel/Output/.DS_Store
- __MACOSX/StoichiometricModel/Output/._.DS_Store
- StoichiometricModel/InternalSubroutine/.DS_Store
- __MACOSX/StoichiometricModel/InternalSubroutine/._.DS_Store
- StoichiometricModel/InternalSubroutine/Graphics.m
- __MACOSX/StoichiometricModel/InternalSubroutine/._Graphics.m
- StoichiometricModel/InternalSubroutine/update_P.m
- __MACOSX/StoichiometricModel/InternalSubroutine/._update_P.m
- StoichiometricModel/InternalSubroutine/update_CentPosVel.m
- __MACOSX/StoichiometricModel/InternalSubroutine/._update_CentPosVel.m
- StoichiometricModel/InternalSubroutine/CFG_Config.m
- __MACOSX/StoichiometricModel/InternalSubroutine/._CFG_Config.m
- StoichiometricModel/InternalSubroutine/CellShape.m
- __MACOSX/StoichiometricModel/InternalSubroutine/._CellShape.m
- StoichiometricModel/InternalSubroutine/update_Force.m
- __MACOSX/StoichiometricModel/InternalSubroutine/._update_Force.m
